# Supplementary material for: Interaction Structure and Affinity of Zwitterionic Amino Acids with Important Metal Cations (Cd2+, Cu2+, Fe3+, Hg2+, Mn2+, Ni2+ and Zn2+) in Aqueous Solution: A Theoretical Study
Source: Molecules. 2022 Apr 8;27(8):2407. doi: 10.3390/molecules27082407 (PMC9028192; doi:10.3390/molecules27082407)
Supplement: Supplementary file 1 [file molecules-27-02407-s001.zip]

Archive with 1 entries (1 files):
- molecules-1642385-supplementary.pdf
